# Supplementary material for: Network meta-analysis of high tibial osteotomy combined with different bone defect filler materials for medial compartment knee osteoarthritis
Source: J Orthop Surg Res. 2025 Oct 21;20:901. doi: 10.1186/s13018-025-06306-w (PMC12538742; doi:10.1186/s13018-025-06306-w)
Supplement: Supplementary file 2 — Supplementary Material 2. [file 13018_2025_6306_MOESM2_ESM.xlsx]

## Sheet: Sheet1
Outcomes	Local inconsistency analysis of pairwise intervention comparisons
	Treatment 1	Treatment 2	Residual deviance	Penalized deviance	Deviance Information Criterion	Bayesian p-value
TBU	autograft ilium	without graft	15.9	15.8	31.8	0.14
	mixed graft	without graft	15.9	15.8	31.7	0.078
	mixed graft	autograft ilium	16.2	16.1	32.2	0.074
PCBU	allograft	without graft	19.4	18.2	37.6	0.98
	synthetic graft	without graft	19.1	17.9	37	0.96
	synthetic graft	allograft	19.1	18	37.1	0.98
LOC	allograft	without graft	29.9	23.1	53	0.52
	autograft ilium	without graft	29.5	23.4	52.9	0.99
	synthetic graft	without graft	29.7	22.8	52.5	0.48
	autograft ilium	allograft	30.1	22.7	52.8	0.34
	synthetic graft	allograft	29.4	22	51.4	0.2
	synthetic graft	autograft ilium	30.5	22.9	53.4	0.54
LKS	allograft	without graft	18.2	14.2	32.4	0.94
	autograft ilium	without graft	17.7	13.8	31.5	0.19
	synthetic graft	without graft	18.4	14	32.4	0.9
	autograft ilium	allograft	18.7	14.1	32.8	0.4
	synthetic graft	allograft	18.3	14.1	32.4	0.7
WOMAC	allograft	without graft	17	15.2	32.3	0.71
	autograft ilium	without graft	17	15.2	32.2	0.75
	autograft ilium	allograft	16.1	14.8	30.8	0.23
OKSS	synthetic graft	mixed graft	18.6	15.5	34.1	0.94
FKSS	allograft	without graft	20.7	16.7	37.4	0.18
	autograft ilium	without graft	21.4	16.6	38	0.63
	mixed graft	without graft	21.9	17.2	39.2	0.73
	synthetic graft	allograft	19.9	16.2	36	0.1
	synthetic graft	autograft ilium	20.2	16.4	36.5	0.18
	synthetic graft	mixed graft	22.2	17.5	39.6	0.49
Infection	allograft	without graft	8.4	8	16.3	0.46
	autograft ilium	without graft	8.5	8.1	16.6	0.83
	mixed graft	without graft	8.4	8	16.4	0.47
	mixed graft	autograft ilium	8.3	7.9	16.3	0.83
DU	allograft	without graft	10.7	10.2	20.9	1
	autograft ilium	without graft	10.4	10.2	20.5	0.28
	synthetic graft	without graft	11.1	10.8	22	0.68
	synthetic graft	allograft	10.9	10.6	21.4	0.61
