# Supplementary material for: Network meta-analysis of high tibial osteotomy combined with different bone defect filler materials for medial compartment knee osteoarthritis
Source: J Orthop Surg Res. 2025 Oct 21;20:901. doi: 10.1186/s13018-025-06306-w (PMC12538742; doi:10.1186/s13018-025-06306-w)
Supplement: Supplementary file 3 — Supplementary Material 3. [file 13018_2025_6306_MOESM3_ESM.xlsx]

## Sheet: Sheet1
Study/Author	Study/PMID	publication year	Type of study	Level of Evidence	Country	Intervention A		Intervention B		Intervention C		Age, Mean			Percentage of females (%)			Baseline BMI			Baseline Mean Correction Angle, °			Baseline Mean Gap Width, mm			Outcome Measurements	Type of Fixation	Follow-up time,mo
						Fillers	No.	Fillers	No.	Fillers	No.	A	B	C	A	B	C	A	B	C	A	B	C	A	B	C
Babak Haghpanah et al.	PMID: 32839849	2021	RCT	I	Iran	autograft ilium	23	allograft	23	–	–	26.2	24.9	–	52.17	43.48	–	24.4	24	–	15	14	–	NR	NR	–	TBU, WOMAC,	AO T-plate	96
Piergiorgio Drogo et al.	PMID: 32711878	2020	RCT	I	Italy	allograft	13	mixed graft	13	–	–	56.8	58.1	–	46.15	53.85	–	NR	NR	–	5.6	NR	–	NR	NR	–	KSS, WOMAC	Puddu plates	60
Do-Yoon Lee et al.	PMID: 30377715	2019	RCT	I	South Korea	synthetic graft	27	allograft	27	–	–	48.7	52	–	66.67	62.96	–	25.9	25.5	–	NR	NR	–	11.2	11.5	–	WOMAC, PCBU	TomoFix	12
Sandro F Fucentese et al.	PMID: 30456568	2019	RCT	I	Switzerland	autograft ilium	15	without graft	25	–	–	42.3	43.3	–	53.33	32	–	NR	NR	–	NR	NR	–	9.1	10.2	–	LOC, WOMAC, KSS, PCBU	Surﬁx	12
Marcus Ceregatti Passarelli et al.	PMID: 29062820	2017	RCT	I	Brazil	autograft ilium	21	without graft	19	–	–	49.7	49.1	–	NR	NR	–	29	29	–	NR	NR	–	10.3	9.8	–	LOC, KSS	Puddu plates	72
Thomas Bruno Lind-Hansen et al.	PMID: 26855045	2016	RCT	I	Denmark	autograft other	15	autograft ilium	15	synthetic graft	15	50.5	47.8	45.6	26.67	26.67	20	27.3	27.4	28.3	10	8	9	10.8	8.8	10.7	LOC, KSS	Dynaﬁx	24
Dante Dallari et al.	PMID: 21955688	2012	RCT	I	Italy	mixed graft	9	synthetic graft	13	allograft	9	43	49	49	44.44	30.77	44.44	25.2	27.4	25	10.44	8.85	11.11	NR	NR	NR	LOC, KSS	NR	12
Alessandro Rozim Zorzi et al.	PMID: 21128980	2011	RCT	I	Brazil	autograft ilium	23	without graft	23	–	–	42.22	41.87	–	13.04	0	–	28.5	26.7	–	NR	NR	–	9.9	10.2	–	TBU	Puddu plates	23.6
F Gouin et al.	PMID: 20832381	2010	RCT	II	France	autograft ilium	18	mixed graft	22	–	–	49.8	52.2	–	38.9	31.8	–	29.2	29.8	–	8.6	7.9	–	10.3	9.7	–	TBU, LCF, Infection	Surfix	45
D Dallari et al.	PMID: 17974883	2007	RCT	I	Italy	mixed graft	9	mixed graft	10	allograft	9	46.6	52.6	54.7	55.56	40	55.56	NR	NR	NR	NR	NR	NR	10.9	11.7	11.4	KSS	NR	12
Cumhur Cevdet Kesemenli et al.	PMID: 38476161	2024	NCT	III	Turkey	allograft	40	autograft ilium	42	autograft other	40	58.9	58	59.1	80	80.95	85	NR	NR	NR	13.87	12.33	14.1	NR	NR	NR	TBU, LKS, IKDC, LCF, Infection, DU, DSM	TomoFix	51
Yunhe Mao et al.	PMID: 38111034	2024	NCT	III	China	without graft	22	autograft ilium	22	allograft	24	51.2	54.2	50.4	54.55	50	54.17	26.1	26.2	26.8	10.9	9.9	11.2	11.9	11.4	12.7	LOC, WOMAC, Infection, DU	Aplus	12
Eva-Maria Bodenbeck et al.	PMID:37540246	2023	NCT	III	Germany	without graft	20	autograft ilium	15	–	–	42	44	–	35	47	–	27.2	29	–	NR	NR	–	NR	NR	–	LKS, PCBU	TomoFix	12
Rui Zhong et al.	PMID: 36876223	2023	NCT	III	China	allograft	30	without graft	35	–	–	53.27	50.86	–	43.33	37.14	–	25.99	26.03	–	NR	NR	–	7.39	7.19	–	LKS, WOMAC, PCBU	TomoFix	18
Ryuichi Nakamura et al.	PMID: 35074292	2022	NCT	III	Japan	without graft	40	synthetic graft	45	–	–	62.2	65.3	–	75	66.67	–	24.2	24.4	–	NR	NR	–	10.4	9.9	–	LOC	TomoFix	24
Seong Chan Kim et al.	PMID: 34375320	2021	NCT	III	South Korea	mixed graft	29	allograft	29	without graft	39	53.03	57.79	57.15	65.52	62.07	84.62	27.36	26.45	26.33	NR	NR	NR	11.79	11.71	11.1	WOMAC, KSS,	Lcfit	12
Jong-Wook Jeon et al.	PMID: 33548829	2021	NCT	III	South Korea	synthetic graft	27	allograft	27	–	–	54.4	54.6	–	77.78	77.78	–	27.8	26.5	–	14.3	13.7	–	14.7	15.0	–	LKS, PCBU	Tomofix	12
Sung-Sahn Lee et al.	PMID: 32014410	2020	NCT	II	South Korea	allograft	33	synthetic graft	33	–	–	50.3	50.2	–	75.76	75.76	–	27.4	27.9	–	9.8	9.9	–	NR	NR	–	IKDC, LOC, PCBU	TomoFix	24
Coşkun Ulucaköy et al.	PMID: 32584738	2020	NCT	III	Turkey	autograft ilium	13	without graft	12	–	–	40.5	41.3	–	38.5	50	–	26.2	26.8	–	9.8	10.1	–		NR	–	TBU, LKS, IKDC	TomoFix	28.6
Hee-June Kim et al.	PMID: 30861537	2020	NCT	III	South Korea	mixed graft	19	allograft	17	–	–	57.2	58.9	–	84.21	76.47	–	24.9	24.6	–	12.3	12.5	–	14	14.4	–	KSS, PCBU	TomoFix	12
Woon-Hwa Jung et al.	PMID: 30903222	2020	NCT	III	South Korea	synthetic graft	46	without graft	48	mixed graft	43	59.6	61.5	60.7	73.91	70.83	74.42	24.1	25.2	24	NR	NR	NR	9.1	8.3	8.1	TBU, LKS, IKDC, LCF, Infection, DU, DSM	TomoFix	22
Hakan Sarman et al.	PMID: 30988651	2019	NCT	III	Turkey	autograft ilium	31	without graft	32	–	–	NR	NR	–	NR	NR	–	NR	NR	–	10.39	NR	–	NR	NR	–	LOC, KSS,	TST Tibbi Aletler	19.3
Kyung Wook Nha et al.	PMID: 30078690	2018	NCT	III	South Korea	synthetic graft	33	without graft	38	–	–	55.9	58.3	–	66.67	86.84	–	26.6	26.3	–	NR	NR	–	11	10.5	–	PCBU	TomoFix,OhtoFix	25.7
O-Sung Lee et al.	PMID: 29101660	2017	NCT	III	South Korea	allograft	53	synthetic graft	41	–	–	56.7	56.2	–	71.7	70.73	–	26.4	26.7	–	6.9	7.6	–	10.7	11.1	–	WOMAC, KSS, DU	NR	12
Felix Ferner et al.	PMID: 26563647	2016	NCT	III	Germany	synthetic graft	19	without graft	30	–	–	44	50	–	42	27	–	NR	NR	–	9.6	8.6	–	NR	NR	–	PCBU	TomoFix	24
Sung Won Cho et al.	PMID: 24032100	2013	NCT	III	South Korea	autograft other	29	allograft	23	–	–	53.9	58.6	–	82.76	56.52	–	26.32	25.12	–	8.3	7.7	–	9.4	8.6	–	TBU, LOC, LCF	Puddu plates	27.9
Nicola Maffulli et al.	PMID: 23412369	2013	NCT	II	UK	xenograft	26	synthetic graft	26	–	–	59.3	58.2	–	23.08	23.08	–	29.6	30.2	–	9.1	8.5	–	9.25	8.75	–	LOC, WOMAC, KSS, LCF	Puddu plates	41
Chaturong Pornrattanamaneewong et al.	PMID: 23326978	2012	NCT	III	Thailand	autograft ilium	30	without graft	37	–	–	63.4	53.8	–	80	91.89	–	27.1	28.3	–	14.5	12.8	–	NR	NR	–	LOC	TomoFix	24
Marshall A Kuremsky et al.	PMID: 19775852	2010	NCT	III	USA	autograft ilium	19	allograft	51	–	–	48.6	43.3	–	NR	NR	–	35.6	33	–	12	10	–	NR	NR	–	LOC, LCF	Arthrex	14.7
