# Supplementary material for: Network meta-analysis of high tibial osteotomy combined with different bone defect filler materials for medial compartment knee osteoarthritis
Source: J Orthop Surg Res. 2025 Oct 21;20:901. doi: 10.1186/s13018-025-06306-w (PMC12538742; doi:10.1186/s13018-025-06306-w)
Supplement: Supplementary file 4 — Supplementary Material 4. [file 13018_2025_6306_MOESM4_ESM.xlsx]

## Sheet: RCT
Cochrane Risk-of-Bias Tool for Randomized Controlled Trials (RoB 2.0)
Study/Author	Study/PMID	Year	Domain 1: Randomization Process	Domain 2: Deviations From Intended Intervention	Domain 3: Missing Outcome Data	Domain 4: Outcome Measurement	Domain 5: Selection of the Reported Data	Overall
Babak Haghpanah et al.	PMID: 32839849	2021	Some concerns	High risk	Low risk	Some concerns	Some concerns	High risk
Piergiorgio Drogo et al.	PMID: 32711878	2020	Low risk	Some concerns	Low risk	Some concerns	Low risk	Some concerns
Do-Yoon Lee et al.	PMID: 30377715	2019	Low risk	Some concerns	Some concerns	Low risk	Low risk	Some concerns
Sandro F Fucentese et al.	PMID: 30456568	2019	Low risk	Low risk	Low risk	Low risk	Low risk	Low risk
Marcus Ceregatti Passarelli et al.	PMID: 29062820	2017	Low risk	Low risk	Low risk	Low risk	Low risk	Low risk
Thomas Bruno Lind-Hansen et al.	PMID: 26855045	2016	Low risk	Low risk	Low risk	Some concerns	Low risk	Some concerns
Dante Dallari et al.	PMID: 21955688	2012	Low risk	Some concerns	Low risk	Low risk	Low risk	Some concerns
Alessandro Rozim Zorzi et al.	PMID: 21128980	2011	Low risk	Some concerns	Low risk	Low risk	Low risk	Some concerns
F Gouin et al.	PMID: 20832381	2010	Low risk	Some concerns	Low risk	Some concerns	Low risk	Some concerns
D Dallari et al.	PMID: 17974883	2007	Low risk	Some concerns	Low risk	Low risk	Low risk	Some concerns

## Sheet: NCT
The NewcastleeOttawa Scale (Coding Manual for Nonrandomized Comparative Trials)
Study/Author	Study/PMID	Year	Selection of the Study Groups	Comparability of the Groups	Outcome Measurement	Total Score
Cumhur Cevdet Kesemenli et al.	PMID: 38476161	2024	****	**	***	9
Yunhe Mao et al.	PMID: 38111034	2024	**	*	*	4
Eva-Maria Bodenbeck et al.	PMID:37540246	2023	****	**	**	8
Rui Zhong et al.	PMID: 36876223	2023	****	**	***	9
Ryuichi Nakamura et al.	PMID: 35074292	2022	**	**	*	5
Seong Chan Kim et al.	PMID: 34375320	2021	**	*	***	6
Jong-Wook Jeon et al.	PMID: 33548829	2021	***	**	**	7
Sung-Sahn Lee et al.	PMID: 32014410	2020	***	**	***	8
Coşkun Ulucaköy et al.	PMID: 32584738	2020	***	**	**	7
Hee-June Kim et al.	PMID: 30861537	2020	**	**	**	6
Woon-Hwa Jung et al.	PMID: 30903222	2020	***	**	*	6
Hakan Sarman et al.	PMID: 30988651	2019	**	*	**	5
Kyung Wook Nha et al.	PMID: 30078690	2018	***	**	***	8
O-Sung Lee et al.	PMID: 29101660	2017	**	**	**	6
Felix Ferner et al.	PMID: 26563647	2016	**	*	*	4
Sung Won Cho et al.	PMID: 24032100	2013	***	**	*	6
Nicola Maffulli et al.	PMID: 23412369	2013	***	**	**	7
Chaturong Pornrattanamaneewong et al.	PMID: 23326978	2012	**	*	**	5
Marshall A Kuremsky et al.	PMID: 19775852	2010	**	*	*	4
Median			***	**	**	7
